# Supplementary material for: Distinguished Functions of Microglia in the Two Stages of Oxygen-Induced Retinopathy: A Novel Target in the Treatment of Ischemic Retinopathy
Source: Life (Basel). 2022 Oct 21;12(10):1676. doi: 10.3390/life12101676 (PMC9604577; doi:10.3390/life12101676)
Supplement: Supplementary file 1 [file life-12-01676-s001.zip]

Archive with 1 entries (1 files):
- life-1973094-supplementary.pdf
